# Supplementary material for: Identification of compounds to promote diabetic wound healing based on transcriptome signature
Source: Front Pharmacol. 2025 Jun 2;16:1576056. doi: 10.3389/fphar.2025.1576056 (PMC12171139; doi:10.3389/fphar.2025.1576056)
Supplement: Supplementary file 1 [file DataSheet1.zip]

Archive with 5 entries (3 files):
- Supplementary material/
- Supplementary material/1. Supplementary_Material.docx
- Supplementary material/2. Supplementary figure/
- Supplementary material/2. Supplementary figure/Supplementary figure 1.tif
- Supplementary material/2. Supplementary figure/Supplementary figure 2.tif
